# Supplementary material for: Improved Discriminability of Severe Lung Injury and Atelectasis in Thoracic Trauma at Low keV Virtual Monoenergetic Images from Photon-Counting Detector CT
Source: Diagnostics (Basel). 2024 Oct 6;14(19):2231. doi: 10.3390/diagnostics14192231 (PMC11475707; doi:10.3390/diagnostics14192231)
Supplement: Supplementary file 1 [file diagnostics-14-02231-s001.zip]

Archive with 1 entries (1 files):
- diagnostics-3207797-supplementary.pdf
